# Supplementary material for: Settling moths are the vital component of pollination in Himalayan ecosystem of North-East India, pollen transfer network approach revealed
Source: Sci Rep. 2022 Feb 17;12:2716. doi: 10.1038/s41598-022-06635-4 (PMC8854426; doi:10.1038/s41598-022-06635-4)
Supplement: Supplementary file 2 — Supplementary Information 2. [file 41598_2022_6635_MOESM2_ESM.xlsx]

## Sheet: Complete metadata
Moth family	Subfamily	Moth species	Locality	Elevation	Pollen type	Pollen number	Plant family	Season
Crambidae	Epipaschiinae	Teliphasa sp.	Jang	2151	Polyad	1000	Fabaceae	premonsoon
Crambidae	Odontiinae	Heortia vitessoides	Helipad	2316	Triporate	11	Betulaceae	premonsoon
Crambidae	Pyraustinae	Neadeloides sp.	Lama camp	2330	Monocolpate	6	Verbenaceae	premonsoon
Crambidae	Spilomelinae	Agathodes sp.	Lama camp	2330	Triporate	4	Betulaceae	premonsoon
Crambidae	Spilomelinae	Agrioglypta itysalis	Lama camp	2330	Monad	1	Poaceae	postmonsoon
Crambidae	Spilomelinae	Botyodes sp.	Lama camp	2330	Tricolpate	5	Fabaceae	postmonsoon
Crambidae	Spilomelinae	Bradina diagonalis	Lama camp	2330	Tricolpate	2	Oleaceae	postmonsoon
Crambidae	Spilomelinae	Glyphodes sp.	Lama camp	2330	Tricolpate	10	Apocynaceae	postmonsoon
Crambidae	Spilomelinae	Palpita sp.	Jang	2151	Tetrad	2	Ericaceae	premonsoon
Crambidae	Spilomelinae	Palpita sp.	Lama camp	2330	Tricolpate	15	Betulaceae	postmonsoon
Crambidae	Spilomelinae	Parotis sp.	Lama camp	2330	Tetracolpate	1	Balsaminaceae	premonsoon
Crambidae	Spilomelinae	Parotis sp.	Lama camp	2330	Tricolpate echinate	3	Malvaceae	premonsoon
Crambidae	Spilomelinae	Philodes fulvidorsalis	Lama camp	2330	Monad	1	Poaceae	postmonsoon
Crambidae	Spilomelinae	Pygospila tyres	Panthyang	2022	Tricolpate	1	Fabaceae	monsoon
Crambidae	Spilomelinae	Rhagoba octamaculalis	Jayanti	101	Tricolpate	2	Betulaceae	monsoon
Crambidae	Spilomelinae	Rhagoba octamaculalis	Jayanti	101	Tricolpate	13	Fabaceae	monsoon
Crambidae	Spilomelinae	Tyspanodes nigriolinealis	Lama camp	2330	Monad	29	Oleaceae	postmonsoon
Drepanidae	Cyclidiinae	Cyclidia substigmaria	Charrit	1429	Tricolpate	2	Fabaceae	premonsoon
Drepanidae	Cyclidiinae	Cyclidia substigmaria	Charrit	1429	Monad	4	Poaceae	premonsoon
Drepanidae	Cyclidiinae	Cyclidia substigmaria	Eche gaon	1773	Tricolpate	1	Betulaceae	monsoon
Drepanidae	Cyclidiinae	Cyclidia substigmaria	Lama camp	2330	Polyad	7	Fabaceae	premonsoon
Drepanidae	Cyclidiinae	Cyclidia substigmaria	Sunderview	2545	Tricolpate	1	Fabaceae	premonsoon
Drepanidae	Cyclidiinae	Cyclidia substigmaria	Sunderview	2545	Tricolpate	5	Rosaceae	premonsoon
Drepanidae	Drepaninae	Agnidra discispilaria	Lama camp	2330	Tricolpate	3	Betulaceae	postmonsoon
Drepanidae	Drepaninae	Agnidra discispilaria	Lama camp	2330	Tricolpate	4	Asteraceae	postmonsoon
Drepanidae	Drepaninae	Drepana pallida	Lama camp	2330	Bicolpate	1	Betulaceae	postmonsoon
Drepanidae	Drepaninae	Drepana pallida	Lama camp	2330	Tricolporate	1	Acanthaceae	postmonsoon
Drepanidae	Drepaninae	Macrocilix mysticata	Sunderview	2545	Tetrad	6	Ericaceae	premonsoon
Drepanidae	Drepaninae	Nordstromia sp.	Lama camp	2330	Tricolporate	11	Elaeocarpaceae	postmonsoon
Drepanidae	Thyatirinae	Gaurena flavens	Tintek	1436	Tricolpate	3	Salicaceae	monsoon
Drepanidae	Thyatirinae	Gaurena sp.	Lama camp	2330	Tricolpate	1	Asteraceae	postmonsoon
Erebidae	Arctiinae	Alphaea impleta	Salari	2116	Tricolpate	1	Salicaceae	premonsoon
Erebidae	Arctiinae	Asota caricae	Sitong	328	Tricolpate	5	Fabaceae	monsoon
Erebidae	Arctiinae	Asota caricae	Sitong	328	Tricolpate	21	Betulaceae	monsoon
Erebidae	Arctiinae	Asota caricae	Charrit	1429	Tricolpate	4	Elaeocarpaceae	premonsoon
Erebidae	Arctiinae	Asota caricae	Lama camp	2330	Polyad	4	Fabaceae	premonsoon
Erebidae	Arctiinae	Asota ficus	Rishikhola	575	Colpate	3	Rosaceae	monsoon
Erebidae	Arctiinae	Asota plagiata	Charkhole	1557	Tricolpate	84	Betulaceae	monsoon
Erebidae	Arctiinae	Asota plana	Lama camp	2330	Tricolpate	1	Betulaceae	postmonsoon
Erebidae	Arctiinae	Bastilla arcuata	Tintek	1436	Polyad	98	Fabaceae	monsoon
Erebidae	Arctiinae	Callindra equitalis	Charrit	1429	Tricolpate	2	Betulaceae	premonsoon
Erebidae	Arctiinae	Callindra equitalis	Sunderview	2545	Colpate	50	Betulaceae	premonsoon
Erebidae	Arctiinae	Callindra nyctemerata	Jang	2151	Tricolpate	2	Salicaceae	premonsoon
Erebidae	Arctiinae	Callindra nyctemerata	Jang	2151	Tricolpate	6	Fabaceae	premonsoon
Erebidae	Arctiinae	Callindra nyctemerata	Sunderview	2545	Triporate	16	Betulaceae	premonsoon
Erebidae	Arctiinae	Capissa vagesa	Charrit	1429	Tricolpate	1	Oleaceae	premonsoon
Erebidae	Arctiinae	Chrysorabdia viridata	Jang	2151	Tetrad	100	Ericaceae	premonsoon
Erebidae	Arctiinae	Chrysorabdia viridata	Lama camp	2330	Tricolpate	1	Asteraceae	postmonsoon
Erebidae	Arctiinae	Churinga rufifrons	Lama camp	2330	Tricolporate	1	Asteraceae	premonsoon
Erebidae	Arctiinae	Cyana adita	Danagaon	1795	Tricolpate	50	Fabaceae	postmonsoon
Erebidae	Arctiinae	Cyana bellissima	Danagaon	1795	Monad	200	Betulaceae	postmonsoon
Erebidae	Arctiinae	Cyana coccinea	Lama camp	2330	Tricolpate	2	Fabaceae	premonsoon
Erebidae	Arctiinae	Cyana gazella	Charrit	1429	Biporate	100	Betulaceae	premonsoon
Erebidae	Arctiinae	Cyana gazella	Danagaon	1795	Tricolpate	150	Fabaceae	postmonsoon
Erebidae	Arctiinae	Cyana peregrina	Jang	2151	Tricolpate	1	Rosaceae	premonsoon
Erebidae	Arctiinae	Cyana peregrina	Jang	2151	Tricolpate	20	Oleaceae	premonsoon
Erebidae	Arctiinae	Cyana peregrina	Jang	2151	Monad	60	Oleaceae	premonsoon
Erebidae	Arctiinae	Cyana signa	Charrit	1429	Tetrad	25	Ericaceae	premonsoon
Erebidae	Arctiinae	Cyana signa	Danagaon	1795	Monocolpate	2	Verbenaceae	postmonsoon
Erebidae	Arctiinae	Cyana signa	Danagaon	1795	Tricolpate	142	Betulaceae	postmonsoon
Erebidae	Arctiinae	Cyana sp.	Eche gaon	1773	Tetrad	10	Ericaceae	monsoon
Erebidae	Arctiinae	Daddala quadrisignata	Namchi	1637	Tricolpate	1	Betulaceae	monsoon
Erebidae	Arctiinae	Dolgama sp.	Charrit	1429	Tricolporate echinate	18	Asteraceae	premonsoon
Erebidae	Arctiinae	Ercheia sp.	Lama camp	2330	Hexagonal spheroidal	1	Betulaceae	postmonsoon
Erebidae	Arctiinae	Ercheia sp.	Lama camp	2330	Tricolpate	11	Fabaceae	postmonsoon
Erebidae	Arctiinae	Erebus sp.	Zhandi	1742	Tricolpate	1	Fabaceae	monsoon
Erebidae	Arctiinae	Eudocima falonia	Tintek	1436	Polyad	1	Fabaceae	monsoon
Erebidae	Arctiinae	Hesudra divisa	Lama camp	2330	Triporate	8	Betulaceae	postmonsoon
Erebidae	Arctiinae	Hesudra divisa	Lama camp	2330	Tricolpate	12	Malvaceae	postmonsoon
Erebidae	Arctiinae	Hesudra divisa	Lama camp	2330	Tricolpate	62	Fabaceae	postmonsoon
Erebidae	Arctiinae	Katha suffusa	Lama camp	2330	Triporate	2	Betulaceae	premonsoon
Erebidae	Arctiinae	Katha suffusa	Lama camp	2330	Triporate	32	Betulaceae	postmonsoon
Erebidae	Arctiinae	Macrobrochis albifascia	Lama camp	2330	Tetrad	5	Ericaceae	premonsoon
Erebidae	Arctiinae	Miltochrista sp.	Lama camp	2330	Tricolpate	63	Rosaceae	premonsoon
Erebidae	Arctiinae	Neochera inops	Lama camp	2330	Tricolpate	15	Fabaceae	premonsoon
Erebidae	Arctiinae	Nyctemera adversata	Charrit	1429	Tricolpate	2	Betulaceae	premonsoon
Erebidae	Arctiinae	Nyctemera adversata	Charrit	1429	Tetraporate	14	Betulaceae	premonsoon
Erebidae	Arctiinae	Nyctemera adversata	Danagaon	1795	Tricolporate	1	Fabaceae	postmonsoon
Erebidae	Arctiinae	Nyctemera carissima	Danagaon	1795	Tricolpate	2	Rosaceae	postmonsoon
Erebidae	Arctiinae	Oxyodes scrobiculata	Ravangla	2013	Tricolpate	4	Betulaceae	monsoon
Erebidae	Arctiinae	Simplicia brevicosta	Ravangla	2013	Triporate	2	Rosaceae	monsoon
Erebidae	Arctiinae	Simplicia brevicosta	Tintek	1436	Tricolporate	2	Ericaceae	monsoon
Erebidae	Arctiinae	Supersypnoides kirbyi	Tintek	1436	Triporate	36	Rosaceae	monsoon
Erebidae	Arctiinae	Sympis rufibasis	Lama camp	2330	Tricolpate	2	Betulaceae	postmonsoon
Erebidae	Arctiinae	Sympis rufibasis	Lama camp	2330	Tricolpate echinate	4	Asteraceae	postmonsoon
Erebidae	Arctiinae	Teulisna sp.	Danagaon	1795	Tricolpate	2	Fabaceae	postmonsoon
Erebidae	Arctiinae	Teulisna sp.	Danagaon	1795	Tricolpate	4	Fabaceae	postmonsoon
Erebidae	Arctiinae	Teulisna sp.	Danagaon	1795	Hexagonal spheroidal	4	Betulaceae	postmonsoon
Erebidae	Arctiinae	Teulisna sp.	Danagaon	1795	Monad	8	Poaceae	postmonsoon
Erebidae	Arctiinae	Thyas coronata	Jayanti	101	Tricolpate	4	Betulaceae	monsoon
Erebidae	Arctiinae	Thysanoptyx sp.	Panthyang	2022	Triate	9	Rosaceae	monsoon
Erebidae	Arctiinae	Tigriodes leucaniodes	Lama camp	2330	Tricolpate	4	Elaeocarpaceae	postmonsoon
Erebidae	Arctiinae	Vamuna alboluteola	Lama camp	2330	Tricolpate	20	Malvaceae	postmonsoon
Erebidae	Arctiinae	Vamuna remelana	Charrit	1429	Triporate	100	Betulaceae	premonsoon
Erebidae	Arctiinae	Vamuna remelana	Panthyang	2022	Monad	6	Oleaceae	monsoon
Erebidae	Arctiinae	Vamuna remelana	Shergaon	2044	Triporate	12	Betulaceae	premonsoon
Erebidae	Arctiinae	Vamuna remelana	Rishop	2156	Monad	1	Poaceae	monsoon
Erebidae	Arctiinae	Vamuna remelana	Lama camp	2330	Hexagonal spheroidal	1	Betulaceae	postmonsoon
Erebidae	Arctiinae	Vamuna remelana	Lama camp	2330	Monad	50	Malvaceae	postmonsoon
Erebidae	Arctiinae	Vamuna remelana	Lama camp	2330	Triporate	200	Betulaceae	premonsoon
Erebidae	Arctiinae	Zadadra distorta	Lama camp	2330	Triporate	1	Betulaceae	premonsoon
Erebidae	Erebinae	Achaea janata	Dikchu	794	Bicolpate	1	Betulaceae	monsoon
Erebidae	Erebinae	Achaea janata	Dikchu	794	Triporate	4	Rosaceae	monsoon
Erebidae	Erebinae	Achaea janata	Dikchu	794	Triporate	25	Rosaceae	monsoon
Erebidae	Erebinae	Achaea janata	Bermiak	1453	Polyad	10	Fabaceae	monsoon
Erebidae	Erebinae	Achaea janata	Namchi	1637	Tricolpate	4	Fabaceae	monsoon
Erebidae	Erebinae	Achaea janata	Namchi	1637	Tricolpate	11	Fabaceae	monsoon
Erebidae	Erebinae	Achaea janata	Ravangla	2013	Tricolpate	32	Betulaceae	monsoon
Erebidae	Erebinae	Achaea janata	Panthyang	2022	Tricolpate	1	Fabaceae	monsoon
Erebidae	Erebinae	Achaea janata	Panthyang	2022	Polyad	2	Fabaceae	monsoon
Erebidae	Erebinae	Achaea janata	Panthyang	2022	Polyad	5	Fabaceae	monsoon
Erebidae	Erebinae	Achaea janata	Panthyang	2022	Triate	32	Rosaceae	monsoon
Erebidae	Erebinae	Artena dotata	Panthyang	2022	Pseudopercula	3	Passifloraceae	monsoon
Erebidae	Erebinae	Bamra lepida	Lama camp	2330	Polyad	2	Fabaceae	premonsoon
Erebidae	Erebinae	Hypocala sp.	Shergaon	2044	Monad	2	Oleaceae	premonsoon
Erebidae	Erebinae	Hypocala sp.	Shergaon	2044	Tricolpate	8	Rosaceae	premonsoon
Erebidae	Erebinae	Hypocala sp.	Shergaon	2044	Tricolpate	11	Betulaceae	postmonsoon
Erebidae	Erebinae	Hypocala sp.	Shergaon	2044	Monad	100	Plantaginaceae	premonsoon
Erebidae	Erebinae	Hypocala subsutara	Zhandi	1742	Tricolpate	2	Fabaceae	monsoon
Erebidae	Erebinae	Ischyja sp.	Zhandi	1742	Polyad	1	Fabaceae	monsoon
Erebidae	Erebinae	Oxyodes scrobiculata	Charrit	1429	Tricolpate	1	Fabaceae	premonsoon
Erebidae	Erebinae	Oxyodes scrobiculata	Lama camp	2330	Tricolpate	52	Rosaceae	premonsoon
Erebidae	Erebinae	Oxyodes sp.	Shergaon	2044	Tricolpate	70	Betulaceae	premonsoon
Erebidae	Erebinae	Pandesma sp.	Charrit	1429	Biporate	60	Betulaceae	premonsoon
Erebidae	Erebinae	Parallelia sp.	Charrit	1429	Tricolpate	20	Rosaceae	premonsoon
Geometridae	Ennominae	Abraxas sp.	Eche gaon	1773	Monad	1	Poaceae	monsoon
Geometridae	Ennominae	Abraxas sp.	Eche gaon	1773	Triporate	6	Rosaceae	monsoon
Geometridae	Ennominae	Abraxas sp.	Danagaon	1795	Spheroidal oblate	1	Betulaceae	premonsoon
Geometridae	Ennominae	Abraxas sp.	Danagaon	1795	Tricolporate	1	Asteraceae	postmonsoon
Geometridae	Ennominae	Abraxas sp.	Danagaon	1795	Monocolpate	1	Betulaceae	postmonsoon
Geometridae	Ennominae	Abraxas sp.	Danagaon	1795	Tricolpate	1	Fabaceae	postmonsoon
Geometridae	Ennominae	Abraxas sp.	Danagaon	1795	Monad	6	Malvaceae	postmonsoon
Geometridae	Ennominae	Abraxas sp.	Danagaon	1795	Tricolpate	22	Betulaceae	postmonsoon
Geometridae	Ennominae	Abraxas sp.	Danagaon	1795	Tricolpate	101	Betulaceae	postmonsoon
Geometridae	Ennominae	Abraxas sp.	Danagaon	1795	Tricolpate	103	Rosaceae	premonsoon
Geometridae	Ennominae	Alcis albifera	Old Ziro	1582	Tricolpate	1	Verbenaceae	postmonsoon
Geometridae	Ennominae	Antipercnia belluaria	Tintek	1436	Triporate	19	Rosaceae	monsoon
Geometridae	Ennominae	Antipercnia belluaria	Panthyang	2022	Triate	12	Rosaceae	monsoon
Geometridae	Ennominae	Arichanna sp.	Lama camp	2330	Tricolpate	33	Fabaceae	premonsoon
Geometridae	Ennominae	Chorodna erebusaria	Danagaon	1795	Tricolpate	7	Fabaceae	postmonsoon
Geometridae	Ennominae	Chorodna fulgurita	Danagaon	1795	Tricolpate	1	Euphorbiaceae	postmonsoon
Geometridae	Ennominae	Cleora fraterna	Danagaon	1795	Tricolpate	11	Salicaceae	postmonsoon
Geometridae	Ennominae	Cleora fraterna	Danagaon	1795	Tricolpate	40	Oleaceae	postmonsoon
Geometridae	Ennominae	Cleora sp.	Jang	2151	Monad	1	Poaceae	premonsoon
Geometridae	Ennominae	Cleora sp.	Jang	2151	Tetrad	2	Ericaceae	premonsoon
Geometridae	Ennominae	Cleora sp.	Jang	2151	Tricolpate	3	Fagaceae	premonsoon
Geometridae	Ennominae	Cleora sp.	Jang	2151	Monad	5	Oleaceae	premonsoon
Geometridae	Ennominae	Dalima calamina	Old Ziro	1582	Tricolpate	1	Betulaceae	postmonsoon
Geometridae	Ennominae	Dalima calamina	Old Ziro	1582	Spheroidal oblate	2	Lamiaceae	postmonsoon
Geometridae	Ennominae	Dalima calamina	Old Ziro	1582	Spheroidal oblate	3	Anacardiaceae	postmonsoon
Geometridae	Ennominae	Dalima schistacearia	Tintek	1436	Triporate	28	Rosaceae	monsoon
Geometridae	Ennominae	Ectropis sp.	Eche gaon	1773	Tetrad	7	Ericaceae	monsoon
Geometridae	Ennominae	Ectropis sp.	Danagaon	1795	Tricolpate	200	Betulaceae	postmonsoon
Geometridae	Ennominae	Erebabraxas metachromata	Old Ziro	1582	Tricolpate	17	Fabaceae	postmonsoon
Geometridae	Ennominae	Eumetea automata	Danagaon	1795	Monad	7	Poaceae	postmonsoon
Geometridae	Ennominae	Garaeus specularis	Jang	2151	Tricolpate echinate	31	Malvaceae	premonsoon
Geometridae	Ennominae	Hypochrosis hyadaria	Lama camp	2330	Monad	1	Poaceae	premonsoon
Geometridae	Ennominae	Hypomecis sp.	Old Ziro	1582	Tricolpate	6	Asteraceae	postmonsoon
Geometridae	Ennominae	Krananda semihyalina	Panthyang	2022	Biporate	6	Betulaceae	monsoon
Geometridae	Ennominae	Lassaba parvalbidaria	Old Ziro	1582	Monad	4	Poaceae	postmonsoon
Geometridae	Ennominae	Lassaba albidaria	Geyzing	1622	Triate	1	Rosaceae	monsoon
Geometridae	Ennominae	Lomographa platyleucata	Danagaon	1795	Tricolpate	1	Betulaceae	postmonsoon
Geometridae	Ennominae	Medasina creataria	Eche gaon	1773	Tricolpate	3	Salicaceae	monsoon
Geometridae	Ennominae	Medasinam auraria	Lama camp	2330	Tricolpate	1	Fabaceae	postmonsoon
Geometridae	Ennominae	Odontopera bilinearia	Jang	2151	Monad	6	Oleaceae	premonsoon
Geometridae	Ennominae	Opisthograptis moelleri	Jang	2151	Tricolpate	13	Euphorbiaceae	premonsoon
Geometridae	Ennominae	Opisthograptis moelleri	Lama camp	2330	Tricolpate	4	Fabaceae	premonsoon
Geometridae	Ennominae	Opthalmitis pertusaria	Sitong	328	Tricolpate	2	Fabaceae	monsoon
Geometridae	Ennominae	Opthalmitis pertusaria	Dikchu	794	Triporate	96	Rosaceae	monsoon
Geometridae	Ennominae	Ourapteryx sp.	Charrit	1429	Tricolporate echinate	1	Asteraceae	premonsoon
Geometridae	Ennominae	Ourapteryx sp.	Charrit	1429	Spheroidal oblate	1	Betulaceae	premonsoon
Geometridae	Ennominae	Ourapteryx sp.	Charrit	1429	Tricolpate	2	Fabaceae	premonsoon
Geometridae	Ennominae	Ourapteryx sp.	Charrit	1429	Tricolpate	4	Fabaceae	premonsoon
Geometridae	Ennominae	Ourapteryx sp.	Charrit	1429	Monad	8	Betulaceae	premonsoon
Geometridae	Ennominae	Ourapteryx sp.	Rishop	2156	Tetrad	2	Ericaceae	monsoon
Geometridae	Ennominae	Percnia felinaria	Tintek	1436	Tetrad	170	Ericaceae	monsoon
Geometridae	Ennominae	Percnia felinaria	Danagaon	1795	Tricolporate echinate	3	Asteraceae	postmonsoon
Geometridae	Ennominae	Percnia felinaria	Danagaon	1795	Tricolpate	100	Myrtaceae	postmonsoon
Geometridae	Ennominae	Percnia sp.	Sitong	328	Colpate	7	Betulaceae	monsoon
Geometridae	Ennominae	Plutodes costatus	Kuwapani	1531	Triate	36	Rosaceae	monsoon
Geometridae	Ennominae	Plutodes costatus	Old Ziro	1582	Tricolpate	1	Betulaceae	postmonsoon
Geometridae	Ennominae	Plutodes costatus	Old Ziro	1582	Tricolpate	1	Oleaceae	postmonsoon
Geometridae	Ennominae	Plutodes costatus	Old Ziro	1582	Hexagonal spheroidal	2	Betulaceae	postmonsoon
Geometridae	Ennominae	Semiothisa sp.	Lama camp	2330	Tetrad	175	Ericaceae	premonsoon
Geometridae	Ennominae	Tanaoctenia haliaria	Old Ziro	1582	Tricolpate	1	Elaeocarpaceae	postmonsoon
Geometridae	Ennominae	Xandrames dholaria	Old Ziro	1582	Tricolpate	1	Salicaceae	postmonsoon
Geometridae	Ennominae	Xandrames dholaria	Old Ziro	1582	Tricolpate	2	Betulaceae	postmonsoon
Geometridae	Ennominae	Xerodes ypsaria	Old Ziro	1582	Tricolpate	122	Fabaceae	postmonsoon
Geometridae	Geometrinae	Chloroglyphica variegata	Charrit	1429	Triporate	5	Ericaceae	premonsoon
Geometridae	Geometrinae	Chloroglyphica variegata	Charrit	1429	Tetrad	70	Rosaceae	premonsoon
Geometridae	Geometrinae	Chlororithra fea	Jang	2151	Monad	5	Oleaceae	premonsoon
Geometridae	Geometrinae	Dindica olivacea	Danagaon	1795	Monad	100	Poaceae	postmonsoon
Geometridae	Geometrinae	Dindica olivacea	Danagaon	1795	Tricolpate	200	Fabaceae	postmonsoon
Geometridae	Geometrinae	Epimecis sp.	Old Ziro	1582	Tricolpate	2	Betulaceae	postmonsoon
Geometridae	Geometrinae	Eucyclodes gavissima	Eche gaon	1773	Tricolpate	3	Betulaceae	monsoon
Geometridae	Geometrinae	Herochroma sp.	Tintek	1436	Triporate	5	Rosaceae	monsoon
Geometridae	Geometrinae	Iotaphora iridicolor	Old Ziro	1582	Tricolpate	1	Fabaceae	postmonsoon
Geometridae	Geometrinae	Jodis ctila	Tintek	1436	Triporate	38	Rosaceae	monsoon
Geometridae	Geometrinae	Pachyodes crocina	Old Ziro	1582	Tricolpate	2	Fabaceae	postmonsoon
Geometridae	Geometrinae	Pachyodes moeleri	Panthyang	2022	Tetrad	18	Ericaceae	monsoon
Geometridae	Geometrinae	Pachyodes ornatatria	Rishop	2156	Tricolpate	1	Betulaceae	monsoon
Geometridae	Geometrinae	Pachyodes varicoloraria	Old Ziro	1582	Tricolpate	11	Betulaceae	postmonsoon
Geometridae	Geometrinae	Pelagodes sp.	Sitong	328	Monad	1	Oleaceae	premonsoon
Geometridae	Geometrinae	Pelagodes sp.	Sitong	328	Spheroidal oblate	24	Betulaceae	monsoon
Geometridae	Geometrinae	Sauris sp.	Old Ziro	1582	Tricolpate	4	Fabaceae	postmonsoon
Geometridae	Geometrinae	Tanaorhinus kina	Ziro	1588	Tricolpate	5	Betulaceae	postmonsoon
Geometridae	Geometrinae	Tanaorhinus kina	Ziro	1588	Tricolpate	5	Fabaceae	postmonsoon
Geometridae	Geometrinae	Thalassodes sp.	Jang	2151	Monad	1	Poaceae	monsoon
Geometridae	Geometrinae	Thalassodes sp.	Jang	2151	Tricolpate	15	Fabaceae	premonsoon
Geometridae	Oenochrominae	Sarcinodes aequilineata	Tintek	1436	Triporate	200	Rosaceae	monsoon
Geometridae	Oenochrominae	Sarcinodes cornearia	Tintek	1436	Triporate	20	Rosaceae	monsoon
Geometridae	Oenochrominae	Sarcinodes restitutaria	Panthyang	2022	Triate	100	Rosaceae	monsoon
Geometridae	Oenochrominae	Sarcinodes sp.	Tintek	1436	Tricolpate	5	Rosaceae	monsoon
Noctuidae	Agaristinae	Sarbanissa cataloides	Bermiak	1453	Bicolpate	2	Betulaceae	monsoon
Noctuidae	Agaristinae	Sarbanissa cataloides	Bermiak	1453	Triate	5	Rosaceae	monsoon
Noctuidae	Agaristinae	Sarbanissa cataloides	Eche gaon	1773	Tricolpate	2	Malvaceae	monsoon
Noctuidae	Agaristinae	Sarbanissa cataloides	Eche gaon	1773	Tricolpate	5	Fabaceae	monsoon
Noctuidae	Agaristinae	Sarbanissa cataloides	Eche gaon	1773	Tricolpate	7	Oleaceae	monsoon
Noctuidae	Cuculliinae	Cuculia sp.	Charrit	1429	Tetraporate	1000	Betulaceae	premonsoon
Noctuidae	Noctuinae	Leucani avenalba	Jang	2151	Monad	5	Oleaceae	premonsoon
Noctuidae	Noctuinae	Pericyma umbrina	Charrit	1429	Triporate	223	Betulaceae	premonsoon
Noctuidae	Noctuinae	Triacola plagiata	Charrit	1429	Tetrad	38	Ericaceae	premonsoon
Noctuidae	Plusiinae	Acanthoplusia sp.	Panthyang	2022	Tetrad	13	Ericaceae	monsoon
Noctuidae	Plusiinae	Chrysodeixis acuta	Charrit	1429	Tricolpate	100	Fabaceae	premonsoon
Noctuidae	Plusiinae	Chrysodeixis sp.	Bermiak	1453	Polyad	1	Fabaceae	monsoon
Noctuidae	Plusiinae	Chrysodeixis sp.	Bermiak	1453	Triate	3	Rosaceae	monsoon
Noctuidae	Plusiinae	Chrysodeixis sp.	Bermiak	1453	Monad	12	Poaceae	monsoon
Noctuidae	Plusiinae	Ctenoplusia sp.	Lama camp	2330	Tricolpate	11	Rosaceae	premonsoon
Noctuidae	Plusiinae	Disepholcia caerulea	Old Ziro	1582	Bicolpate	2	Betulaceae	postmonsoon
Noctuidae	Plusiinae	Erythroplusia sp.	Shergaon	2044	Triporate	2	Betulaceae	premonsoon
Noctuidae	Plusiinae	Thysanoplusia orichalcea	Charrit	1429	Tricolpate	2	Fabaceae	premonsoon
Noctuidae	Plusiinae	Thysanoplusia orichalcea	Charrit	1429	Biporate	4	Betulaceae	premonsoon
Noctuidae	Plusiinae	Thysanoplusia orichalcea	Charrit	1429	Tricolpate echinate	5	Malvaceae	premonsoon
Noctuidae	Plusiinae	Thysanoplusia orichalcea	Charrit	1429	Tricolpate	15	Betulaceae	premonsoon
Noctuidae	Plusiinae	Trachea sp.	Old Ziro	1582	Hexagonal spheroidal	1	Betulaceae	postmonsoon
Noctuidae	Scoliopteryginae	Anomis leucolapha	Rishikhola	575	Polyad	8	Fabaceae	monsoon
Nolidae	Chloephorinae	Siglophora ferreilutea	Tintek	1436	Polyad	1	Fabaceae	monsoon
Nolidae	Chloephorinae	Siglophora ferreilutea	Tintek	1436	Triporate	150	Rosaceae	monsoon
Nolidae	Chloephorinae	Tyana sp.	Lama camp	2330	Hexagonal spheroidal	6	Betulaceae	postmonsoon
Nolidae	Chloephorinae	Tyana sp.	Lama camp	2330	Triporate	152	Betulaceae	postmonsoon

## Sheet: Consolidated moth-plant web
	Teliphasa sp.	Heortia vitessoides	Neadeloides sp.	Agathodes sp.	Agrioglypta itysalis	Botyodes sp.	Bradina diagonalis	Glyphodes sp.	Palpita sp.	Parotis sp.	Philodes fulvidorsalis	Pygospila tyres	Rhagoba octamaculalis	Tyspanodes nigriolinealis	Cyclidia substigmaria	Agnidra discispilaria	Drepana pallida	Macrocilix mysticata	Nordstromia sp.	Gaurena flavens	Gaurena sp.	Alphaea impleta	Asota caricae	Asota ficus	Asota plagiata	Asota plana	Bastilla arcuata	Callindra equitalis	Callindra nyctemerata	Capissa vagesa	Chrysorabdia viridata	Churinga rufifrons	Cyana adita	Cyana bellissima	Cyana coccinea	Cyana gazella	Cyana peregrina	Cyana signa	Cyana sp.	Daddala quadrisignata	Dolgama sp.	Ercheia sp.	Erebus sp.	Eudocima falonia	Hesudra divisa	Katha suffusa	Macrobrochis albifascia	Miltochrista sp.	Neochera inops
Acanthaceae	0	0	0	0	0	0	0	0	0	0	0	0	0	0	0	0	1	0	0	0	0	0	0	0	0	0	0	0	0	0	0	0	0	0	0	0	0	0	0	0	0	0	0	0	0	0	0	0	0
Anacardiaceae	0	0	0	0	0	0	0	0	0	0	0	0	0	0	0	0	0	0	0	0	0	0	0	0	0	0	0	0	0	0	0	0	0	0	0	0	0	0	0	0	0	0	0	0	0	0	0	0	0
Apocynaceae	0	0	0	0	0	0	0	10	0	0	0	0	0	0	0	0	0	0	0	0	0	0	0	0	0	0	0	0	0	0	0	0	0	0	0	0	0	0	0	0	0	0	0	0	0	0	0	0	0
Asteraceae	0	0	0	0	0	0	0	0	0	0	0	0	0	0	0	4	0	0	0	0	1	0	0	0	0	0	0	0	0	0	1	1	0	0	0	0	0	0	0	0	18	0	0	0	0	0	0	0	0
Balsaminaceae	0	0	0	0	0	0	0	0	0	1	0	0	0	0	0	0	0	0	0	0	0	0	0	0	0	0	0	0	0	0	0	0	0	0	0	0	0	0	0	0	0	0	0	0	0	0	0	0	0
Betulaceae	0	11	0	4	0	0	0	0	15	0	0	0	2	0	1	3	1	0	0	0	0	0	21	0	84	1	0	52	16	0	0	0	0	200	0	100	0	142	0	1	0	1	0	0	8	34	0	0	0
Elaeocarpaceae	0	0	0	0	0	0	0	0	0	0	0	0	0	0	0	0	0	0	11	0	0	0	4	0	0	0	0	0	0	0	0	0	0	0	0	0	0	0	0	0	0	0	0	0	0	0	0	0	0
Ericaceae	0	0	0	0	0	0	0	0	2	0	0	0	0	0	0	0	0	6	0	0	0	0	0	0	0	0	0	0	0	0	100	0	0	0	0	0	0	25	10	0	0	0	0	0	0	0	5	0	0
Euphorbiaceae	0	0	0	0	0	0	0	0	0	0	0	0	0	0	0	0	0	0	0	0	0	0	0	0	0	0	0	0	0	0	0	0	0	0	0	0	0	0	0	0	0	0	0	0	0	0	0	0	0
Fabaceae	1000	0	0	0	0	5	0	0	0	0	0	1	13	0	10	0	0	0	0	0	0	0	9	0	0	0	98	0	6	0	0	0	50	0	2	150	0	0	0	0	0	12	1	1	62	0	0	0	15
Fagaceae	0	0	0	0	0	0	0	0	0	0	0	0	0	0	0	0	0	0	0	0	0	0	0	0	0	0	0	0	0	0	0	0	0	0	0	0	0	0	0	0	0	0	0	0	0	0	0	0	0
Lamiaceae	0	0	0	0	0	0	0	0	0	0	0	0	0	0	0	0	0	0	0	0	0	0	0	0	0	0	0	0	0	0	0	0	0	0	0	0	0	0	0	0	0	0	0	0	0	0	0	0	0
Malvaceae	0	0	0	0	0	0	0	0	0	3	0	0	0	0	0	0	0	0	0	0	0	0	0	0	0	0	0	0	0	0	0	0	0	0	0	0	0	0	0	0	0	0	0	0	12	0	0	0	0
Myrtaceae	0	0	0	0	0	0	0	0	0	0	0	0	0	0	0	0	0	0	0	0	0	0	0	0	0	0	0	0	0	0	0	0	0	0	0	0	0	0	0	0	0	0	0	0	0	0	0	0	0
Oleaceae	0	0	0	0	0	0	2	0	0	0	0	0	0	29	0	0	0	0	0	0	0	0	0	0	0	0	0	0	0	1	0	0	0	0	0	0	80	0	0	0	0	0	0	0	0	0	0	0	0
Passifloraceae	0	0	0	0	0	0	0	0	0	0	0	0	0	0	0	0	0	0	0	0	0	0	0	0	0	0	0	0	0	0	0	0	0	0	0	0	0	0	0	0	0	0	0	0	0	0	0	0	0
Plantaginaceae	0	0	0	0	0	0	0	0	0	0	0	0	0	0	0	0	0	0	0	0	0	0	0	0	0	0	0	0	0	0	0	0	0	0	0	0	0	0	0	0	0	0	0	0	0	0	0	0	0
Poaceae	0	0	0	0	1	0	0	0	0	0	1	0	0	0	4	0	0	0	0	0	0	0	0	0	0	0	0	0	0	0	0	0	0	0	0	0	0	0	0	0	0	0	0	0	0	0	0	0	0
Rosaceae	0	0	0	0	0	0	0	0	0	0	0	0	0	0	5	0	0	0	0	0	0	0	0	3	0	0	0	0	0	0	0	0	0	0	0	0	1	0	0	0	0	0	0	0	0	0	0	63	0
Salicaceae	0	0	0	0	0	0	0	0	0	0	0	0	0	0	0	0	0	0	0	3	0	1	0	0	0	0	0	0	2	0	0	0	0	0	0	0	0	0	0	0	0	0	0	0	0	0	0	0	0
Verbenaceae	0	0	6	0	0	0	0	0	0	0	0	0	0	0	0	0	0	0	0	0	0	0	0	0	0	0	0	0	0	0	0	0	0	0	0	0	0	2	0	0	0	0	0	0	0	0	0	0	0
[truncated: 91 more columns]

## Sheet: Pre_mon_sub-tropical_moth_web
	Cyclidia substigmaria	Asota caricae	Callindra equitalis	Capissa vagesa	Cyana gazella	Cyana signa	Dolgama sp.	Nyctemera adversata	Vamuna remelana	Oxyodes scrobiculata	Pandesma sp.	Parallelia sp.	Abraxas sp.	Ourapteryx sp.	Chloroglyphica variegata	Cuculia sp.	Pericyma umbrina	Triacola plagiata	Chrysodeixis acuta	Thysanoplusia orichalcea
Fabaceae	2	0	0	0	0	0	0	0	0	1	0	0	0	6	0	0	0	0	100	2
Poaceae	4	0	0	0	0	0	0	0	0	0	0	0	0	0	0	0	0	0	0	0
Elaeocarpaceae	0	4	0	0	0	0	0	0	0	0	0	0	0	0	0	0	0	0	0	0
Betulaceae	0	0	2	0	100	0	0	16	100	0	60	0	1	9	0	1000	223	0	0	19
Oleaceae	0	0	0	1	0	0	0	0	0	0	0	0	0	0	0	0	0	0	0	0
Ericaceae	0	0	0	0	0	25	0	0	0	0	0	0	0	0	5	0	0	38	0	0
Asteraceae	0	0	0	0	0	0	18	0	0	0	0	0	0	1	0	0	0	0	0	0
Rosaceae	0	0	0	0	0	0	0	0	0	0	0	20	103	0	70	0	0	0	0	0
Malvaceae	0	0	0	0	0	0	0	0	0	0	0	0	0	0	0	0	0	0	0	5

## Sheet: Pre_mon_temperate_moth_web
	Teliphasa sp.	Heortia vitessoides	Neadeloides sp.	Agathodes sp.	Palpita sp.	Parotis sp.	Cyclidia substigmaria	Macrocilix mysticata	Alphaea impleta	Asota caricae	Callindra equitalis	Callindra nyctemerata	Chrysorabdia viridata	Churinga rufifrons	Cyana coccinea	Cyana peregrina	Katha suffusa	Macrobrochis albifascia	Miltochrista sp.	Neochera inops	Vamuna remelana	Zadadra distorta	Bamra lepida	Hypocala sp.	Oxyodes scrobiculata	Oxyodes sp.	Arichanna sp.	Cleora sp.	Garaeus specularis	Hypochrosis hyadaria	Odontopera bilinearia	Opisthograptis moelleri	Semiothisa sp.	Chlororithra fea	Thalassodes sp.	Leucani avenalba	Ctenoplusia sp.	Erythroplusia sp.
Fabaceae	1000	0	0	0	0	0	8	0	0	4	0	6	0	0	2	0	0	0	0	15	0	0	2	0	0	0	33	0	0	0	0	4	0	0	15	0	0	0
Betulaceae	0	11	0	4	0	0	0	0	0	0	50	16	0	0	0	0	2	0	0	0	212	1	0	0	0	70	0	0	0	0	0	0	0	0	0	0	0	2
Verbenaceae	0	0	6	0	0	0	0	0	0	0	0	0	0	0	0	0	0	0	0	0	0	0	0	0	0	0	0	0	0	0	0	0	0	0	0	0	0	0
Ericaceae	0	0	0	0	2	0	0	6	0	0	0	0	100	0	0	0	0	5	0	0	0	0	0	0	0	0	0	2	0	0	0	0	175	0	0	0	0	0
Balsaminaceae	0	0	0	0	0	1	0	0	0	0	0	0	0	0	0	0	0	0	0	0	0	0	0	0	0	0	0	0	0	0	0	0	0	0	0	0	0	0
Malvaceae	0	0	0	0	0	3	0	0	0	0	0	0	0	0	0	0	0	0	0	0	0	0	0	0	0	0	0	0	31	0	0	0	0	0	0	0	0	0
Rosaceae	0	0	0	0	0	0	5	0	0	0	0	0	0	0	0	1	0	0	63	0	0	0	0	8	52	0	0	0	0	0	0	0	0	0	0	0	11	0
Salicaceae	0	0	0	0	0	0	0	0	1	0	0	2	0	0	0	0	0	0	0	0	0	0	0	0	0	0	0	0	0	0	0	0	0	0	0	0	0	0
Asteraceae	0	0	0	0	0	0	0	0	0	0	0	0	0	1	0	0	0	0	0	0	0	0	0	0	0	0	0	0	0	0	0	0	0	0	0	0	0	0
Oleaceae	0	0	0	0	0	0	0	0	0	0	0	0	0	0	0	80	0	0	0	0	0	0	0	2	0	0	0	5	0	0	6	0	0	5	0	5	0	0
Plantaginaceae	0	0	0	0	0	0	0	0	0	0	0	0	0	0	0	0	0	0	0	0	0	0	0	100	0	0	0	0	0	0	0	0	0	0	0	0	0	0
Poaceae	0	0	0	0	0	0	0	0	0	0	0	0	0	0	0	0	0	0	0	0	0	0	0	0	0	0	0	1	0	1	0	0	0	0	0	0	0	0
Fagaceae	0	0	0	0	0	0	0	0	0	0	0	0	0	0	0	0	0	0	0	0	0	0	0	0	0	0	0	3	0	0	0	0	0	0	0	0	0	0
Euphorbiaceae	0	0	0	0	0	0	0	0	0	0	0	0	0	0	0	0	0	0	0	0	0	0	0	0	0	0	0	0	0	0	0	13	0	0	0	0	0	0

## Sheet: Monsoon_sub-tropical_moth_web
	Cyclidia substigmaria	Gaurena flavens	Asota plagiata	Bastilla arcuata	Cyana sp.	Daddala quadrisignata	Erebus sp.	Eudocima falonia	Simplicia brevicosta	Supersypnoides kirbyi	Achaea janata	Hypocala subsutara	Ischyja sp.	Abraxas sp.	Antipercnia belluaria	Dalima schistacearia	Ectropis sp.	Lassaba albidaria	Medasina creataria	Percnia felinaria	Plutodes costatus	Eucyclodes gavissima	Herochroma sp.	Jodis ctila	Sarcinodes aequilineata	Sarcinodes cornearia	Sarcinodes sp.	Sarbanissa catalcoloides	Chrysodeixis sp.	Siglophora ferreilutea
Betulaceae	1	0	84	0	0	1	0	0	0	0	0	0	0	0	0	0	0	0	0	0	0	3	0	0	0	0	0	2	0	0
Salicaceae	0	3	0	0	0	0	0	0	0	0	0	0	0	0	0	0	0	0	3	0	0	0	0	0	0	0	0	0	0	0
Fabaceae	0	0	0	98	0	0	1	1	0	0	25	2	1	0	0	0	0	0	0	0	0	0	0	0	0	0	0	5	1	1
Ericaceae	0	0	0	0	10	0	0	0	2	0	0	0	0	0	0	0	7	0	0	170	0	0	0	0	0	0	0	0	0	0
Rosaceae	0	0	0	0	0	0	0	0	0	36	0	0	0	6	19	28	0	1	0	0	36	0	5	38	200	20	5	5	3	150
Poaceae	0	0	0	0	0	0	0	0	0	0	0	0	0	1	0	0	0	0	0	0	0	0	0	0	0	0	0	0	12	0
Malvaceae	0	0	0	0	0	0	0	0	0	0	0	0	0	0	0	0	0	0	0	0	0	0	0	0	0	0	0	4	0	0
Oleaceae	0	0	0	0	0	0	0	0	0	0	0	0	0	0	0	0	0	0	0	0	0	0	0	0	0	0	0	7	0	0

## Sheet: Monsoon_temperate_moth_web
	Pygospila tyres	Oxyodes scrobiculata	Simplicia brevicosta	Thysanoptyx sp.	Vamuna remelana	Achaea janata	Artena dotata	Antipercnia belluaria	Krananda semihyalina	Ourapteryx sp.	Pachyodes moeleri	Pachyodes ornatatria	Thalassodes sp.	Sarcinodes restitutaria	Acanthoplusia sp.
Fabaceae	1	0	0	0	0	8	0	0	0	0	0	0	0	0	0
Betulaceae	0	4	0	0	0	32	0	0	6	0	0	1	0	0	0
Rosaceae	0	0	2	9	0	32	0	12	0	0	0	0	0	100	0
Oleaceae	0	0	0	0	6	0	0	0	0	0	0	0	0	0	0
Poaceae	0	0	0	0	1	0	0	0	0	0	0	0	1	0	0
Passifloraceae	0	0	0	0	0	0	3	0	0	0	0	0	0	0	0
Ericaceae	0	0	0	0	0	0	0	0	0	2	18	0	0	0	13

## Sheet: Post_mon_sub-tropical_moth_web
	Cyana adita	Cyana bellissima	Cyana gazella	Cyana signa	Nyctemera adversata	Nyctemera carissima	Teulisna sp.	Abraxas sp.	Alcis albifera	Chorodna erebusaria	Chorodna fulgurita	Cleora fraterna	Dalima calamina	Ectropis sp.	Erebabraxas metachromata	Eumetea automata	Hypomecis sp.	Lassaba parvalbidaria	Lomographa platyleucata	Percnia felinaria	Plutodes costatus	Tanaoctenia haliaria	Xandrames dholaria	Xerodes ypsaria	Dindica olivacea	Epimecis sp.	Iotaphora iridicolor	Pachyodes crocina	Pachyodes varicoloraria	Sauris sp.	Tanaorhinus kina	Disepholcia caerulea	Trachea sp.
Fabaceae	50	0	150	0	1	0	6	1	0	7	0	0	0	0	17	0	0	0	0	0	0	0	0	122	200	0	1	2	0	4	5	0	0
Betulaceae	0	200	0	142	0	0	4	124	0	0	0	0	1	200	0	0	0	0	1	0	3	0	2	0	0	2	0	0	11	0	5	2	1
Verbenaceae	0	0	0	2	0	0	0	0	1	0	0	0	0	0	0	0	0	0	0	0	0	0	0	0	0	0	0	0	0	0	0	0	0
Rosaceae	0	0	0	0	0	2	0	0	0	0	0	0	0	0	0	0	0	0	0	0	0	0	0	0	0	0	0	0	0	0	0	0	0
Poaceae	0	0	0	0	0	0	8	0	0	0	0	0	0	0	0	7	0	4	0	0	0	0	0	0	100	0	0	0	0	0	0	0	0
Asteraceae	0	0	0	0	0	0	0	1	0	0	0	0	0	0	0	0	6	0	0	3	0	0	0	0	0	0	0	0	0	0	0	0	0
Malvaceae	0	0	0	0	0	0	0	6	0	0	0	0	0	0	0	0	0	0	0	0	0	0	0	0	0	0	0	0	0	0	0	0	0
Euphorbiaceae	0	0	0	0	0	0	0	0	0	0	1	0	0	0	0	0	0	0	0	0	0	0	0	0	0	0	0	0	0	0	0	0	0
Salicaceae	0	0	0	0	0	0	0	0	0	0	0	11	0	0	0	0	0	0	0	0	0	0	1	0	0	0	0	0	0	0	0	0	0
Oleaceae	0	0	0	0	0	0	0	0	0	0	0	40	0	0	0	0	0	0	0	0	1	0	0	0	0	0	0	0	0	0	0	0	0
Lamiaceae	0	0	0	0	0	0	0	0	0	0	0	0	2	0	0	0	0	0	0	0	0	0	0	0	0	0	0	0	0	0	0	0	0
Anacardiaceae	0	0	0	0	0	0	0	0	0	0	0	0	3	0	0	0	0	0	0	0	0	0	0	0	0	0	0	0	0	0	0	0	0
Myrtaceae	0	0	0	0	0	0	0	0	0	0	0	0	0	0	0	0	0	0	0	100	0	0	0	0	0	0	0	0	0	0	0	0	0
Elaeocarpaceae	0	0	0	0	0	0	0	0	0	0	0	0	0	0	0	0	0	0	0	0	0	1	0	0	0	0	0	0	0	0	0	0	0

## Sheet: Post_mon_temperate_moth_web
	Agrioglypta itysalis	Botyodes sp.	Bradina diagonalis	Glyphodes sp.	Palpita sp.	Philodes fulvidorsalis	Tyspanodes nigriolinealis	Agnidra discispilaria	Drepana pallida	Nordstromia sp.	Gaurena sp.	Asota plana	Chrysorabdia viridata	Ercheia sp.	Hesudra divisa	Katha suffusa	Sympis rufibasis	Tigriodes leucaniodes	Vamuna alboluteola	Vamuna remelana	Hypocala sp.	Medasinam auraria	Tyana sp.
Poaceae	1	0	0	0	0	1	0	0	0	0	0	0	0	0	0	0	0	0	0	0	0	0	0
Fabaceae	0	5	0	0	0	0	0	0	0	0	0	0	0	11	62	0	0	0	0	0	0	1	0
Oleaceae	0	0	2	0	0	0	29	0	0	0	0	0	0	0	0	0	0	0	0	0	0	0	0
Apocynaceae	0	0	0	10	0	0	0	0	0	0	0	0	0	0	0	0	0	0	0	0	0	0	0
Betulaceae	0	0	0	0	15	0	0	3	1	0	0	1	0	1	8	32	2	0	0	1	11	0	158
Asteraceae	0	0	0	0	0	0	0	4	0	0	1	0	1	0	0	0	4	0	0	0	0	0	0
Acanthaceae	0	0	0	0	0	0	0	0	1	0	0	0	0	0	0	0	0	0	0	0	0	0	0
Elaeocarpaceae	0	0	0	0	0	0	0	0	0	11	0	0	0	0	0	0	0	4	0	0	0	0	0
Malvaceae	0	0	0	0	0	0	0	0	0	0	0	0	0	0	12	0	0	0	20	50	0	0	0

## Sheet: Season wise altitudinal PTMS
	Monsoon_tropical	Monsoon_subtropical	Monsoon_temperate	Pre_tropical	Pre_subtropical	Pre_temperate	Post_tropical	Post_subtropical	Post_temperate
plant families	3	8	7	1	9	14	0	14	9
moth individuals	14	40	20	1	31	52	0	51	20
moth species	9	30	15	1	23	41	0	32	15
Erebidae individuals	7	13	11	0	12	25	0	11	11
Erebidae species	4	11	6	0	11	18	0	7	6
Noctuidae individuals	1	8	1	0	8	3	0	2	1
Noctuidae species	1	2	1	0	5	3	0	2	1
Crambidae individuals	2	0	1	1	0	7	0	0	1
Crambidae species	1	0	1	1	0	6	0	0	1
Geometridae individuals	4	15	7	0	9	12	0	38	7
Geometridae species	3	14	7	0	3	9	0	23	7
Nolidae individuals	0	2	0	0	0	0	0	0	0
Nolidae species	0	1	0	0	0	0	0	0	0
Drepanidae individuals	0	2	0	0	2	4	0	0	0
Drepanidae species	0	2	0	0	1	2	0	0	0
