# Supplementary material for: Settling moths are the vital component of pollination in Himalayan ecosystem of North-East India, pollen transfer network approach revealed
Source: Sci Rep. 2022 Feb 17;12:2716. doi: 10.1038/s41598-022-06635-4 (PMC8854426; doi:10.1038/s41598-022-06635-4)
Supplement: Supplementary file 3 — Supplementary Information 3. [file 41598_2022_6635_MOESM3_ESM.r]

library("bipartite")
library("vegan")
library("lattice")
library("permute")
Total2 <- read.csv("mothweb.csv", check.names = FALSE, row.names = 1, header = TRUE)
View(Total2)
par(font = 3)
plotweb(Total2)

#BIPARTITE NETWORK
plotweb(Total2, method = "normal", text.rot = 90, arrow = "both.center", 
        col.interaction=c(rep("green",12),rep("grey",10),rep("red",49),
                          rep("purple",53),rep("black",14),rep("orange",2)),  
        bor.col.interaction=c(rep("green",12),rep("grey",10),rep("red",49),
                              rep("purple",53),rep("black",14),rep("orange",2)),
        high.spacing = 0.02, low.spacing = 0.14,
        col.low =c("grey"),
        col.high=c(rep("green",12),rep("grey",10),rep("red",49),
                   rep("purple",53),rep("black",14),rep("orange",2)), 
        y.lim = c(-0.3,3), labsize = 1.2)
#NETWORK MATRICES
r1 <- networklevel(Total2)
View(r1)
write.csv(r1, 'Network_matrices.csv')
r2 <- specieslevel(Total2)
View(r2)
View(r2$`lower level`)
View(r2$`higher level`)
write.csv(r2$`lower level`, 'Plant level network indices.csv')
write.csv(r2$`higher level`, 'Moth level network indices.csv')
TOTres <- computeModules(Total2)
plotModuleWeb(TOTres)
nestedcontribution(Total2)
