# Supplementary material for: Settling moths are the vital component of pollination in Himalayan ecosystem of North-East India, pollen transfer network approach revealed
Source: Sci Rep. 2022 Feb 17;12:2716. doi: 10.1038/s41598-022-06635-4 (PMC8854426; doi:10.1038/s41598-022-06635-4)
Supplement: Supplementary file 4 — Supplementary Information 4. [file 41598_2022_6635_MOESM4_ESM.xlsx]

## Sheet: Monsoon_Moth
Mon_Moth_1k_2k	PDI	Mon_Moth_2k_3k	PDI
Cyclidia substigmaria	1	Pygospila tyres	1
Gaurena flavens	1	Oxyodes scrobiculata	1
Asota plagiata	1	Simplicia brevicosta	1
Bastilla arcuata	1	Thysanoptyx sp.	1
Cyana sp.	1	Vamuna remelana	0.972222
Daddala quadrisignata	1	Achaea janata	0.791667
Erebus sp.	1	Artena dotata	1
Eudocima falonia	1	Antipercnia belluaria	1
Simplicia brevicosta	1	Krananda semihyalina	1
Supersypnoides kirbyi	1	Ourapteryx sp.	1
Achaea janata	1	Pachyodes moeleri	1
Hypocala subsutara	1	Pachyodes ornatatria	1
Ischyja sp.	1	Thalassodes sp.	1
Abraxas sp.	0.97619	Sarcinodes restitutaria	1
Antipercnia belluaria	1	Acanthoplusia sp.	1
Dalima schistacearia	1
Ectropis sp.	1
Lassaba albidaria	1
Medasina creataria	1
Percnia felinaria	1
Plutodes costatus	1
Eucyclodes gavissima	1
Herochroma sp.	1
Jodis ctila	1
Sarcinodes aequilineata	1
Sarcinodes cornearia	1
Sarcinodes sp.	1
Sarbanissa catalcoloides	0.673469
Chrysodeixis sp.	0.952381
Siglophora ferreilutea	0.999048

## Sheet: Monsoon_Plant
Mon_1k_2K_Plant	PDI	Mon_2k_3k_Plant	PDI
Betulaceae	0.997126	Fabaceae	0.991071
Salicaceae	0.965517	Betulaceae	0.975446
Fabaceae	0.986981	Rosaceae	0.960714
Ericaceae	0.996146	Oleaceae	1
Rosaceae	0.93931	Poaceae	0.928571
Poaceae	0.997126	Passifloraceae	1
Malvaceae	1	Ericaceae	0.940476
Oleaceae	1

## Sheet: Pre_Mon_Moth
Pmon_Mo_1k_2k	PDI	Pmon_Mo_2k_3k	PDI
Cyclidia substigmaria	0.9375	Teliphasa sp.	1
Asota caricae	1	Heortia vitessoides	1
Callindra equitalis	1	Neadeloides sp.	1
Capissa vagesa	1	Agathodes sp.	1
Cyana gazella	1	Palpita sp.	1
Cyana signa	1	Parotis sp.	0.974359
Dolgama sp.	1	Cyclidia substigmaria	0.951923
Nyctemera adversata	1	Macrocilix mysticata	1
Vamuna remelana	1	Alphaea impleta	1
Oxyodes scrobiculata	1	Asota caricae	1
Pandesma sp.	1	Callindra equitalis	1
Parallelia sp.	1	Callindra nyctemerata	0.961538
Abraxas sp.	0.998786	Chrysorabdia viridata	1
Ourapteryx sp.	0.902778	Churinga rufifrons	1
Chloroglyphica variegata	0.991071	Cyana coccinea	1
Cuculia sp.	1	Cyana peregrina	0.999038
Pericyma umbrina	1	Katha suffusa	1
Triacola plagiata	1	Macrobrochis albifascia	1
Chrysodeixis acuta	1	Miltochrista sp.	1
Thysanoplusia orichalcea	0.953947	Neochera inops	1
		Vamuna remelana	1
		Zadadra distorta	1
		Bamra lepida	1
		Hypocala sp.	0.992308
		Oxyodes scrobiculata	1
		Oxyodes sp.	1
		Arichanna sp.	1
		Cleora sp.	0.907692
		Garaeus specularis	1
		Hypochrosis hyadaria	1
		Odontopera bilinearia	1
		Opisthograptis moelleri	0.976331
		Semiothisa sp.	1
		Chlororithra fea	1
		Thalassodes sp.	1
		Leucani avenalba	1
		Ctenoplusia sp.	1
		Erythroplusia sp.	1

## Sheet: Pre_Mon_Plant
Pmon_Pla_1k_2k	PDI	Pmon_Pla_2k_3k	PDI
Fabaceae	0.994211	Fabaceae	0.997595
Poaceae	1	Betulaceae	0.980112
Elaeocarpaceae	1	Verbenaceae	1
Betulaceae	0.972105	Ericaceae	0.982239
Oleaceae	1	Balsaminaceae	1
Ericaceae	0.958449	Malvaceae	0.997384
Asteraceae	0.997076	Rosaceae	0.966967
Rosaceae	0.954011	Salicaceae	0.986486
Malvaceae	1	Asteraceae	1
		Oleaceae	0.99223
		Plantaginaceae	1
		Poaceae	0.972973
		Fagaceae	1
		Euphorbiaceae	1

## Sheet: Post_Mon_Moth
PM_1k_2k_Moth	PDI	PM_2k_3k_Moth	PDI
Cyana adita	1	Agrioglypta itysalis	1
Cyana bellissima	1	Botyodes sp.	1
Cyana gazella	1	Bradina diagonalis	1
Cyana signa	0.998917	Glyphodes sp.	1
Nyctemera adversata	1	Palpita sp.	1
Nyctemera carissima	1	Philodes fulvidorsalis	1
Teulisna sp.	0.903846	Tyspanodes nigriolinealis	1
Abraxas sp.	0.995037	Agnidra discispilaria	0.90625
Alcis albifera	1	Drepana pallida	0.875
Chorodna erebusaria	1	Nordstromia sp.	1
Chorodna fulgurita	1	Gaurena sp.	1
Cleora fraterna	0.978846	Asota plana	1
Dalima calamina	0.923077	Chrysorabdia viridata	1
Ectropis sp.	1	Ercheia sp.	0.988636
Erebabraxas metachromata	1	Hesudra divisa	0.959677
Eumetea automata	1	Katha suffusa	1
Hypomecis sp.	1	Sympis rufibasis	0.9375
Lassaba parvalbidaria	1	Tigriodes leucaniodes	1
Lomographa platyleucata	1	Vamuna alboluteola	1
Percnia felinaria	0.997692	Vamuna remelana	0.9975
Plutodes costatus	0.974359	Hypocala sp.	1
Tanaoctenia haliaria	1	Medasinam auraria	1
Xandrames dholaria	0.961538	Tyana sp.	1
Xerodes ypsaria	1
Dindica olivacea	0.961538
Epimecis sp.	1
Iotaphora iridicolor	1
Pachyodes crocina	1
Pachyodes varicoloraria	1
Sauris sp.	1
Tanaorhinus kina	0.923077
Disepholcia caerulea	1
Trachea sp.	1

## Sheet: Post_Mon_Plant
PM_P_1k_2k	PDI	PM_P_2k_3k	PDI
Fabaceae	0.942813	Poaceae	0.954545
Betulaceae	0.922188	Fabaceae	0.987537
Verbenaceae	0.984375	Oleaceae	0.996865
Rosaceae	1	Apocynaceae	1
Poaceae	0.994062	Betulaceae	0.978423
Asteraceae	0.979167	Asteraceae	0.931818
Malvaceae	1	Acanthaceae	1
Euphorbiaceae	1	Elaeocarpaceae	0.983471
Salicaceae	0.997159	Malvaceae	0.970909
Oleaceae	0.999219
Lamiaceae	1
Anacardiaceae	1
Myrtaceae	1
Elaeocarpaceae	1

## Sheet: All_season_indices
Monsoon_Moth	PDI	Monsoon_Plant	PDI	Pmon_Moth	PDI	Pmon_Plant	PDI	Pre_Moth	PDI	Pre_Plant	PDI
Pygospila tyres	1	Betulaceae	0.973518	Agrioglypta itysalis	1	Acanthaceae	1	Teliphasa sp.	1	Asteraceae	0.997904
Rhagoba octamaculalis	0.980769	Ericaceae	0.993758	Botyodes sp.	1	Anacardiaceae	1	Heortia vitessoides	1	Balsaminaceae	1
Cyclidia substigmaria	1	Fabaceae	0.986672	Bradina diagonalis	1	Apocynaceae	1	Neadeloides sp.	1	Betulaceae	0.983057
Gaurena flavens	1	Malvaceae	1	Glyphodes sp.	1	Asteraceae	0.957576	Agathodes sp.	1	Elaeocarpaceae	1
Asota caricae	0.952381	Oleaceae	0.982507	Palpita sp.	1	Betulaceae	0.933545	Palpita sp.	1	Ericaceae	0.98027
Asota ficus	1	Passifloraceae	1	Philodes fulvidorsalis	1	Elaeocarpaceae	0.991736	Parotis sp.	0.97619	Euphorbiaceae	1
Asota plagiata	1	Poaceae	0.994898	Tyspanodes nigriolinealis	1	Euphorbiaceae	1	Cyclidia substigmaria	0.935714	Fabaceae	0.996226
Bastilla arcuata	1	Rosaceae	0.932653	Agnidra discispilaria	0.95	Fabaceae	0.959545	Macrocilix mysticata	1	Fagaceae	1
Cyana sp.	1	Salicaceae	0.959184	Drepana pallida	0.933333	Lamiaceae	1	Alphaea impleta	1	Malvaceae	0.995131
Daddala quadrisignata	1			Nordstromia sp.	1	Malvaceae	0.986182	Asota caricae	0.928571	Oleaceae	0.994104
Erebus sp.	1			Gaurena sp.	1	Myrtaceae	1	Callindra equitalis	1	Plantaginaceae	1
Eudocima falonia	1			Asota plana	1	Oleaceae	0.985455	Callindra nyctemerata	0.964286	Poaceae	0.990566
Oxyodes scrobiculata	1			Chrysorabdia viridata	1	Poaceae	0.996182	Capissa vagesa	1	Rosaceae	0.957868
Simplicia brevicosta	0.875			Cyana adita	1	Rosaceae	1	Chrysorabdia viridata	1	Salicaceae	0.990566
Supersypnoides kirbyi	1			Cyana bellissima	1	Salicaceae	0.998347	Churinga rufifrons	1	Verbenaceae	1
Thyas coronata	1			Cyana gazella	1	Verbenaceae	0.990909	Cyana coccinea	1
Thysanoptyx sp.	1			Cyana signa	0.999061			Cyana gazella	1
Vamuna remelana	0.979167			Ercheia sp.	0.993939			Cyana peregrina	0.999107
Achaea janata	0.918605			Hesudra divisa	0.978495			Cyana signa	1
Artena dotata	1			Katha suffusa	1			Dolgama sp.	1
Hypocala subsutara	1			Nyctemera adversata	1			Katha suffusa	1
Ischyja sp.	1			Nyctemera carissima	1			Macrobrochis albifascia	1
Abraxas sp.	0.979167			Sympis rufibasis	0.966667			Miltochrista sp.	1
Antipercnia belluaria	1			Teulisna sp.	0.916667			Neochera inops	1
Dalima schistacearia	1			Tigriodes leucaniodes	1			Nyctemera adversata	1
Ectropis sp.	1			Vamuna alboluteola	1			Vamuna remelana	1
Krananda semihyalina	1			Vamuna remelana	0.998667			Zadadra distorta	1
Lassaba albidaria	1			Hypocala sp.	1			Bamra lepida	1
Medasina creataria	1			Abraxas sp.	0.995699			Hypocala sp.	0.992857
Opthalmitis pertusaria	0.997396			Alcis albifera	1			Oxyodes scrobiculata	0.998626
Ourapteryx sp.	1			Chorodna erebusaria	1			Oxyodes sp.	1
Percnia felinaria	1			Chorodna fulgurita	1			Pandesma sp.	1
Percnia sp.	1			Cleora fraterna	0.981667			Parallelia sp.	1
Plutodes costatus	1			Dalima calamina	0.933333			Abraxas sp.	0.999307
Eucyclodes gavissima	1			Ectropis sp.	1			Arichanna sp.	1
Herochroma sp.	1			Erebabraxas metachromata	1			Cleora sp.	0.914286
Jodis ctila	1			Eumetea automata	1			Garaeus specularis	1
Pachyodes moeleri	1			Hypomecis sp.	1			Hypochrosis hyadaria	1
Pachyodes ornatatria	1			Lassaba parvalbidaria	1			Odontopera bilinearia	1
Pelagodes sp.	1			Lomographa platyleucata	1			Opisthograptis moelleri	0.978022
Thalassodes sp.	1			Medasinam auraria	1			Ourapteryx sp.	0.944444
Sarcinodes aequilineata	1			Percnia felinaria	0.998			Semiothisa sp.	1
Sarcinodes cornearia	1			Plutodes costatus	0.977778			Chloroglyphica variegata	0.994898
Sarcinodes restitutaria	1			Tanaoctenia haliaria	1			Chlororithra fea	1
Sarcinodes sp.	1			Xandrames dholaria	0.966667			Pelagodes sp.	1
Sarbanissa cataloides	0.75			Xerodes ypsaria	1			Thalassodes sp.	1
Acanthoplusia sp.	1			Dindica olivacea	0.966667			Cuculia sp.	1
Chrysodeixis sp.	0.958333			Epimecis sp.	1			Leucani avenalba	1
Anomis leucolapha	1			Iotaphora iridicolor	1			Pericyma umbrina	1
Siglophora ferreilutea	0.999167			Pachyodes crocina	1			Triacola plagiata	1
				Pachyodes varicoloraria	1			Chrysodeixis acuta	1
				Sauris sp.	1			Ctenoplusia sp.	1
				Tanaorhinus kina	0.933333			Erythroplusia sp.	1
				Disepholcia caerulea	1			Thysanoplusia orichalcea	0.973684
				Trachea sp.	1
				Tyana sp.	1

## Sheet: All
MONSOON	MOTH			MONSOON	PLANT			PRE-MONSOON	MOTH			PRE-MONSOON	PLANT			POST-MONSOON	MOTH			POST-MONSOON	PLANT			MONSOON	MOTH	MONSOON	PLANT	PRE-MONSOON	MOTH	PRE-MONSOON	PLANT	POST-MONSOON	MOTH	POST-MONSOON	PLANT
Mon_Moth_1k_2k	PDI	Mon_Moth_2k_3k	PDI	Mon_1k_2K_Plant	PDI	Mon_2k_3k_Plant	PDI	Pmon_Mo_1k_2k	PDI	Pmon_Mo_2k_3k	PDI	Pmon_Pla_1k_2k	PDI	Pmon_Pla_2k_3k	PDI	PM_1k_2k_Moth	PDI	PM_2k_3k_Moth	PDI	PM_P_1k_2k	PDI	PM_P_2k_3k	PDI	Monsoon_Moth	PDI	Monsoon_Plant	PDI	Pre_Moth	PDI	Pre_Plant	PDI	Agrioglypta itysalis	1	Acanthaceae	1
Cyclidia substigmaria	1	Pygospila tyres	1	Betulaceae	0.997126	Fabaceae	0.991071	Cyclidia substigmaria	0.9375	Teliphasa sp.	1	Fabaceae	0.994211	Fabaceae	0.997595	Cyana adita	1	Agrioglypta itysalis	1	Fabaceae	0.942813	Poaceae	0.954545	Pygospila tyres	1	Betulaceae	0.973518	Teliphasa sp.	1	Asteraceae	0.997904	Botyodes sp.	1	Anacardiaceae	1
Gaurena flavens	1	Oxyodes scrobiculata	1	Salicaceae	0.965517	Betulaceae	0.975446	Asota caricae	1	Heortia vitessoides	1	Poaceae	1	Betulaceae	0.980112	Cyana bellissima	1	Botyodes sp.	1	Betulaceae	0.922188	Fabaceae	0.987537	Rhagoba octamaculalis	0.980769	Ericaceae	0.993758	Heortia vitessoides	1	Balsaminaceae	1	Bradina diagonalis	1	Apocynaceae	1
Asota plagiata	1	Simplicia brevicosta	1	Fabaceae	0.986981	Rosaceae	0.960714	Callindra equitalis	1	Neadeloides sp.	1	Elaeocarpaceae	1	Verbenaceae	1	Cyana gazella	1	Bradina diagonalis	1	Verbenaceae	0.984375	Oleaceae	0.996865	Cyclidia substigmaria	1	Fabaceae	0.986672	Neadeloides sp.	1	Betulaceae	0.983057	Glyphodes sp.	1	Asteraceae	0.957576
Bastilla arcuata	1	Thysanoptyx sp.	1	Ericaceae	0.996146	Oleaceae	1	Capissa vagesa	1	Agathodes sp.	1	Betulaceae	0.972105	Ericaceae	0.982239	Cyana signa	0.998917	Glyphodes sp.	1	Rosaceae	1	Apocynaceae	1	Gaurena flavens	1	Malvaceae	1	Agathodes sp.	1	Elaeocarpaceae	1	Palpita sp.	1	Betulaceae	0.933545
Cyana sp.	1	Vamuna remelana	0.972222	Rosaceae	0.93931	Poaceae	0.928571	Cyana gazella	1	Palpita sp.	1	Oleaceae	1	Balsaminaceae	1	Nyctemera adversata	1	Palpita sp.	1	Poaceae	0.994062	Betulaceae	0.978423	Asota caricae	0.952381	Oleaceae	0.982507	Palpita sp.	1	Ericaceae	0.98027	Philodes fulvidorsalis	1	Elaeocarpaceae	0.991736
Daddala quadrisignata	1	Achaea janata	0.791667	Poaceae	0.997126	Passifloraceae	1	Cyana signa	1	Parotis sp.	0.974359	Ericaceae	0.958449	Malvaceae	0.997384	Nyctemera carissima	1	Philodes fulvidorsalis	1	Asteraceae	0.979167	Asteraceae	0.931818	Asota ficus	1	Passifloraceae	1	Parotis sp.	0.97619	Euphorbiaceae	1	Tyspanodes nigriolinealis	1	Euphorbiaceae	1
Erebus sp.	1	Artena dotata	1	Malvaceae	1	Ericaceae	0.940476	Dolgama sp.	1	Cyclidia substigmaria	0.951923	Asteraceae	0.997076	Rosaceae	0.966967	Teulisna sp.	0.903846	Tyspanodes nigriolinealis	1	Malvaceae	1	Acanthaceae	1	Asota plagiata	1	Poaceae	0.994898	Cyclidia substigmaria	0.935714	Fabaceae	0.996226	Agnidra discispilaria	0.95	Fabaceae	0.959545
Eudocima falonia	1	Antipercnia belluaria	1	Oleaceae	1		2	Nyctemera adversata	1	Macrocilix mysticata	1	Rosaceae	0.954011	Salicaceae	0.986486	Abraxas sp.	0.995037	Agnidra discispilaria	0.90625	Euphorbiaceae	1	Elaeocarpaceae	0.983471	Bastilla arcuata	1	Rosaceae	0.932653	Macrocilix mysticata	1	Fagaceae	1	Drepana pallida	0.933333	Lamiaceae	1
Simplicia brevicosta	1	Krananda semihyalina	1		2			Vamuna remelana	1	Alphaea impleta	1	Malvaceae	1	Asteraceae	1	Alcis albifera	1	Drepana pallida	0.875	Salicaceae	0.997159	Malvaceae	0.970909	Cyana sp.	1	Salicaceae	0.959184	Alphaea impleta	1	Malvaceae	0.995131	Nordstromia sp.	1	Malvaceae	0.986182
Supersypnoides kirbyi	1	Ourapteryx sp.	1					Oxyodes scrobiculata	1	Asota caricae	1		4	Oleaceae	0.99223	Chorodna erebusaria	1	Nordstromia sp.	1	Oleaceae	0.999219		2	Daddala quadrisignata	1		2	Asota caricae	0.928571	Oleaceae	0.994104	Gaurena sp.	1	Myrtaceae	1
Achaea janata	1	Pachyodes moeleri	1					Pandesma sp.	1	Callindra equitalis	1			Plantaginaceae	1	Chorodna fulgurita	1	Gaurena sp.	1	Lamiaceae	1			Erebus sp.	1			Callindra equitalis	1	Plantaginaceae	1	Asota plana	1	Oleaceae	0.985455
Hypocala subsutara	1	Pachyodes ornatatria	1					Parallelia sp.	1	Callindra nyctemerata	0.961538			Poaceae	0.972973	Cleora fraterna	0.978846	Asota plana	1	Anacardiaceae	1			Eudocima falonia	1			Callindra nyctemerata	0.964286	Poaceae	0.990566	Chrysorabdia viridata	1	Poaceae	0.996182
Ischyja sp.	1	Thalassodes sp.	1					Abraxas sp.	0.998786	Chrysorabdia viridata	1			Fagaceae	1	Dalima calamina	0.923077	Chrysorabdia viridata	1	Myrtaceae	1			Oxyodes scrobiculata	1			Capissa vagesa	1	Rosaceae	0.957868	Cyana adita	1	Rosaceae	1
Abraxas sp.	0.97619	Sarcinodes restitutaria	1					Ourapteryx sp.	0.902778	Churinga rufifrons	1			Euphorbiaceae	1	Ectropis sp.	1	Ercheia sp.	0.988636	Elaeocarpaceae	1			Simplicia brevicosta	0.875			Chrysorabdia viridata	1	Salicaceae	0.990566	Cyana bellissima	1	Salicaceae	0.998347
Antipercnia belluaria	1	Acanthoplusia sp.	1					Chloroglyphica variegata	0.991071	Cyana coccinea	1				6	Erebabraxas metachromata	1	Hesudra divisa	0.959677		7			Supersypnoides kirbyi	1			Churinga rufifrons	1	Verbenaceae	1	Cyana gazella	1	Verbenaceae	0.990909
Dalima schistacearia	1		13					Cuculia sp.	1	Cyana peregrina	0.999038					Eumetea automata	1	Katha suffusa	1					Thyas coronata	1			Cyana coccinea	1		6	Cyana signa	0.999061		7
Ectropis sp.	1							Pericyma umbrina	1	Katha suffusa	1					Hypomecis sp.	1	Sympis rufibasis	0.9375					Thysanoptyx sp.	1			Cyana gazella	1			Ercheia sp.	0.993939
Lassaba albidaria	1							Triacola plagiata	1	Macrobrochis albifascia	1					Lassaba parvalbidaria	1	Tigriodes leucaniodes	1					Vamuna remelana	0.979167			Cyana peregrina	0.999107			Hesudra divisa	0.978495
Medasina creataria	1							Chrysodeixis acuta	1	Miltochrista sp.	1					Lomographa platyleucata	1	Vamuna alboluteola	1					Achaea janata	0.918605			Cyana signa	1			Katha suffusa	1
Percnia felinaria	1							Thysanoplusia orichalcea	0.953947	Neochera inops	1					Percnia felinaria	0.997692	Vamuna remelana	0.9975					Artena dotata	1			Dolgama sp.	1			Nyctemera adversata	1
Plutodes costatus	1								15	Vamuna remelana	1					Plutodes costatus	0.974359	Hypocala sp.	1					Hypocala subsutara	1			Katha suffusa	1			Nyctemera carissima	1
Eucyclodes gavissima	1									Zadadra distorta	1					Tanaoctenia haliaria	1	Medasinam auraria	1					Ischyja sp.	1			Macrobrochis albifascia	1			Sympis rufibasis	0.966667
Herochroma sp.	1									Bamra lepida	1					Xandrames dholaria	0.961538	Tyana sp.	1					Abraxas sp.	0.979167			Miltochrista sp.	1			Teulisna sp.	0.916667
Jodis ctila	1									Hypocala sp.	0.992308					Xerodes ypsaria	1		17					Antipercnia belluaria	1			Neochera inops	1			Tigriodes leucaniodes	1
Sarcinodes aequilineata	1									Oxyodes scrobiculata	1					Dindica olivacea	0.961538							Dalima schistacearia	1			Nyctemera adversata	1			Vamuna alboluteola	1
Sarcinodes cornearia	1									Oxyodes sp.	1					Epimecis sp.	1							Ectropis sp.	1			Vamuna remelana	1			Vamuna remelana	0.998667
Sarcinodes sp.	1									Arichanna sp.	1					Iotaphora iridicolor	1							Krananda semihyalina	1			Zadadra distorta	1			Hypocala sp.	1
Sarbanissa catalcoloides	0.673469									Cleora sp.	0.907692					Pachyodes crocina	1							Lassaba albidaria	1			Bamra lepida	1			Abraxas sp.	0.995699
Chrysodeixis sp.	0.952381									Garaeus specularis	1					Pachyodes varicoloraria	1							Medasina creataria	1			Hypocala sp.	0.992857			Alcis albifera	1
Siglophora ferreilutea	0.999048									Hypochrosis hyadaria	1					Sauris sp.	1							Opthalmitis pertusaria	0.997396			Oxyodes scrobiculata	0.998626			Chorodna erebusaria	1
	26									Odontopera bilinearia	1					Tanaorhinus kina	0.923077							Ourapteryx sp.	1			Oxyodes sp.	1			Chorodna fulgurita	1
										Opisthograptis moelleri	0.976331					Disepholcia caerulea	1							Percnia felinaria	1			Pandesma sp.	1			Cleora fraterna	0.981667
										Semiothisa sp.	1					Trachea sp.	1							Percnia sp.	1			Parallelia sp.	1			Dalima calamina	0.933333
										Chlororithra fea	1						23							Plutodes costatus	1			Abraxas sp.	0.999307			Ectropis sp.	1
										Thalassodes sp.	1													Eucyclodes gavissima	1			Arichanna sp.	1			Erebabraxas metachromata	1
										Leucani avenalba	1													Herochroma sp.	1			Cleora sp.	0.914286			Eumetea automata	1
										Ctenoplusia sp.	1													Jodis ctila	1			Garaeus specularis	1			Hypomecis sp.	1
										Erythroplusia sp.	1													Pachyodes moeleri	1			Hypochrosis hyadaria	1			Lassaba parvalbidaria	1
											31													Pachyodes ornatatria	1			Odontopera bilinearia	1			Lomographa platyleucata	1
																								Pelagodes sp.	1			Opisthograptis moelleri	0.978022			Medasinam auraria	1
																								Thalassodes sp.	1			Ourapteryx sp.	0.944444			Percnia felinaria	0.998
																								Sarcinodes aequilineata	1			Semiothisa sp.	1			Plutodes costatus	0.977778
																								Sarcinodes cornearia	1			Chloroglyphica variegata	0.994898			Tanaoctenia haliaria	1
																								Sarcinodes restitutaria	1			Chlororithra fea	1			Xandrames dholaria	0.966667
																								Sarcinodes sp.	1			Pelagodes sp.	1			Xerodes ypsaria	1
																								Sarbanissa cataloides	0.75			Thalassodes sp.	1			Dindica olivacea	0.966667
																								Acanthoplusia sp.	1			Cuculia sp.	1			Epimecis sp.	1
																								Chrysodeixis sp.	0.958333			Leucani avenalba	1			Iotaphora iridicolor	1
																								Anomis leucolapha	1			Pericyma umbrina	1			Pachyodes crocina	1
																								Siglophora ferreilutea	0.999167			Triacola plagiata	1			Pachyodes varicoloraria	1
																									40			Chrysodeixis acuta	1			Sauris sp.	1
																												Ctenoplusia sp.	1			Tanaorhinus kina	0.933333
																												Erythroplusia sp.	1			Disepholcia caerulea	1
																												Thysanoplusia orichalcea	0.973684			Trachea sp.	1
																													41			Tyana sp.	1
																																	40

## Sheet: All Networks matrices
	Mon_1k_2k	Mon_2k_3k	Pmon_1k_2k	Pmon_2k_3k	Pre_1k_2k	Pre_2k_3k
connectance	0.158333	0.171429	0.101732	0.144928	0.15	0.0921053
web asymmetry	0.578947	0.363636	0.404255	0.4375	0.37931	0.461538
links per species	1	0.818182	1	0.9375	0.931034	0.942308
number of compartments	3	4	4	5	3	4
compartment diversity	1.92308	3.21722	1.68567	3.05098	1.64345	1.80269
cluster coefficient	0.125	0.142857	0.0714286	0.111111	0.111111	0.0714286
nestedness	19.0203	31.1236	10.6062	25.6426	20.2751	12.4268
NODF	16.0691	8.92857	17.956	16.09	17.1386	8.51525
weighted nestedness	0.392456	NA	0.392658	NA	NA	NA
weighted NODF	5.35397	6.34921	8.53424	5.30565	5.26549	2.89673
interaction strength asymmetry	0.496672	0.424458	0.3218	0.40159	0.387707	0.525497
specialisation asymmetry	-0.293051	-0.198135	-0.31356	-0.177863	-0.440416	-0.112688
linkage density	2.74393	2.00223	2.75479	1.94155	2.04255	1.60112
weighted connectance	0.0722087	0.0910103	0.0586125	0.0606733	0.0704328	0.0307907
Fisher alpha	7.827	4.44249	9.12694	7.17205	4.44138	8.9256
Shannon diversity	2.55405	2.07111	2.68002	2.38	1.87879	2.21125
interaction evenness	0.466013	0.445022	0.4368	0.446302	0.361796	0.352298
Alatalo interaction evenness	0.645694	0.558015	0.752366	0.530466	0.432098	0.386339
H2	0.955508	0.862855	0.858418	0.887494	0.976877	0.975506
number.of.species.HL	30	15	33	23	20	38
number.of.species.LL	8	7	14	9	9	14
mean.number.of.shared.partners.HL	0.333333	0.2	0.342803	0.288538	0.326316	0.183499
mean.number.of.shared.partners.LL	0.535714	0.190476	0.208791	0.222222	0.25	0.175824
cluster.coefficient.HL	0.160356	0.228799	0.119794	0.169186	0.126558	0.0852299
cluster.coefficient.LL	0.341123	0.286056	0.346102	0.307259	0.431266	0.215147
weighted.cluster.coefficient.HL	0.210468	NA	0.178721	0.284528	0	0
weighted.cluster.coefficient.LL	0.00990758	0	0.0168563	0.0266433	0	0
niche.overlap.HL	0.239866	0.159445	0.23995	0.142456	0.217891	0.132126
niche.overlap.LL	0.0428512	0.104912	0.0423005	0.00839025	0.00340979	0.0118361
togetherness.HL	0.129349	0.0865079	0.1	0.109574	0.124269	0.0553343
togetherness.LL	0.0420918	0.0371429	0.0151615	0.0191498	0.0277778	0.0198307
C.score.HL	0.677816	0.8	0.679109	0.736166	0.687865	0.821302
C.score.LL	0.657937	0.875	0.874738	0.905303	0.843735	0.8837
V.ratio.HL	0.73399	0.314286	0.521891	0.307393	0.439589	0.43537
V.ratio.LL	5	0.96	6.13787	3.05357	3.18182	3.13554
discrepancy.HL	24	12	30	19	18	33
discrepancy.LL	20	12	27	17	14	37
extinction.slope.HL	3.15222	2.24105	1.67634	2.44791	1.98187	2.15623
extinction.slope.LL	1.18839	1.10014	1.24609	1.32826	1.21084	1.10844
robustness.HL	0.744679	0.68731	0.627117	0.703803	0.661568	0.677041
robustness.LL	0.543612	0.528982	0.555941	0.570091	0.551023	0.528863
functional.complementarity.HL	892.348	298.043	1022.57	581.584	2652.34	2942.23
functional.complementarity.LL	939.234	284.597	1260.75	514.207	2390.31	2792.46
partner.diversity.HL	0.0557679	0.28824	0.200747	0.167093	0.031523	0.0452907
partner.diversity.LL	1.27792	0.904445	1.3434	0.931567	1.09128	0.684114
generality.HL	1.11085	1.48019	1.27427	1.23706	1.0427	1.06368
vulnerability.LL	4.37701	2.52427	4.23531	2.64603	3.0424	2.13855
